# Supplementary material for: IFN-I Score and Rare Genetic Variants in Children with Systemic Lupus Erythematosus
Source: Biomedicines. 2024 Jun 3;12(6):1244. doi: 10.3390/biomedicines12061244 (PMC11200921; doi:10.3390/biomedicines12061244)
Supplement: Supplementary file 1 [file biomedicines-12-01244-s001.zip]

Archive with 1 entries (1 files):
- biomedicines-2969400-supplementary.docx
